# Supplementary material for: Genotypic Diversity and Antimicrobial Resistance Profiles of Multidrug-Resistant Escherichia coli in Porcine Populations from Hubei, China
Source: Int J Mol Sci. 2026 Jan 4;27(1):524. doi: 10.3390/ijms27010524 (PMC12787142; doi:10.3390/ijms27010524)
Supplement: Supplementary file 1 [file ijms-27-00524-s001.zip › Supplementary Table S1.xlsx]

## Sheet: Sheet1
	blaDHA	blaTEM	blaSHV	blaCTX-M-1G	blaCTX-M-9G	blaOXA	blaCMY-2	aac(3')-Ⅱc	aac(3')-ⅠV	aac(6')-Ⅰb	aadA1	aadA2	aac(3')-Ⅰa	rmtA	rmtB	mcr-1	LT-1	STa	STb	EAST1	Irp2	fyuA	K88	K99	987P
1	－	＋	＋	－	＋	－	－	－	－	＋	＋	＋	－	－	－	＋	－	－	－	－	＋	＋	－	－	－
2	－	＋	＋	－	＋	－	－	－	－	＋	＋	＋	＋	－	－	＋	－	－	－	－	＋	＋	－	－	－
3	－	＋	＋	＋	－	－	－	＋	－	＋	＋	－	＋	－	－	＋	－	－	－	－	－	＋	－	－	－
4	－	＋	＋	－	－	－	－	－	－	－	＋	－	－	－	＋	－	－	－	－	＋	－	－	－	－	－
5	－	＋	＋	＋	－	－	－	－	＋	＋	－	－	－	－	－	－	－	－	－	－	－	＋	－	－	－
6	－	＋	＋	－	－	＋	－	－	＋	－	＋	－	＋	－	－	－	－	－	－	－	＋	＋	－	－	－
7	－	－	＋	－	－	－	－	＋	－	＋	＋	＋	＋	＋	－	－	－	－	－	＋	－	＋	－	－	－
8	－	－	＋	＋	－	－	－	＋	－	＋	＋	＋	＋	－	－	－	－	－	－	－	－	＋	－	－	－
9	－	＋	＋	－	－	－	－	－	－	＋	－	－	＋	－	－	－	－	－	－	－	＋	＋	－	－	－
10	－	＋	＋	－	－	－	－	＋	－	－	＋	＋	－	－	－	－	－	－	－	－	－	－	－	－	－
11	－	＋	＋	－	－	－	－	＋	－	＋	＋	＋	－	－	－	－	－	－	－	＋	－	－	－	－	－
12	－	＋	＋	－	－	－	－	＋	－	－	＋	＋	＋	－	－	－	－	－	－	＋	－	－	－	－	－
13	－	＋	＋	－	－	－	－	＋	－	－	＋	＋	－	－	－	－	－	－	－	＋	－	－	－	－	－
14	－	＋	＋	－	－	－	－	＋	－	－	＋	＋	＋	－	－	－	－	－	－	＋	－	－	－	－	－
15	－	＋	＋	－	－	－	－	＋	－	－	＋	＋	－	－	－	－	－	－	－	＋	－	－	－	－	－
16	－	－	＋	－	＋	－	－	－	－	＋	＋	＋	＋	－	－	＋	－	－	＋	＋	－	＋	－	－	－
17	－	－	＋	－	＋	－	－	－	－	＋	＋	＋	＋	－	－	＋	－	－	＋	＋	－	＋	－	－	－
18	－	＋	＋	－	－	－	－	＋	－	－	＋	＋	＋	－	－	－	－	－	－	＋	－	－	－	－	－
19	－	－	＋	－	＋	－	－	－	－	－	＋	＋	－	－	－	＋	－	－	＋	＋	－	＋	－	－	－
20	－	＋	＋	－	－	－	－	＋	－	－	＋	＋	－	－	－	－	－	－	－	＋	－	－	－	－	－
21	－	＋	＋	－	－	－	－	－	－	＋	＋	＋	＋	－	－	＋	－	－	＋	＋	－	＋	－	－	－
22	－	＋	＋	－	－	－	－	＋	－	－	＋	＋	＋	－	－	＋	－	－	－	－	＋	＋	－	－	－
23	－	＋	＋	＋	－	－	－	＋	－	＋	＋	＋	＋	－	－	＋	－	－	－	－	＋	＋	－	－	－
24	－	＋	＋	－	－	－	－	－	－	＋	＋	＋	＋	－	＋	＋	－	－	＋	－	－	＋	－	－	－
25	－	＋	＋	－	－	－	－	＋	－	＋	＋	－	＋	－	－	－	－	－	＋	＋	＋	＋	－	－	－
26	＋	＋	－	－	＋	－	－	＋	＋	＋	＋	＋	－	－	－	－	－	－	＋	－	－	＋	－	－	－
27	＋	＋	＋	－	－	－	－	＋	＋	＋	＋	＋	＋	－	－	－	－	－	＋	＋	－	＋	－	－	－
28	＋	＋	－	－	－	－	－	＋	＋	＋	＋	＋	＋	－	－	－	－	－	－	＋	－	＋	－	－	－
29	－	＋	＋	－	－	－	－	＋	－	＋	＋	＋	＋	－	＋	－	－	－	－	＋	＋	＋	－	－	－
30	－	＋	＋	＋	－	－	－	＋	－	＋	－	－	＋	－	－	－	－	－	－	＋	－	＋	－	－	－
31	－	＋	＋	＋	－	－	－	＋	－	＋	－	－	＋	－	－	－	－	－	－	＋	－	＋	－	－	－
32	－	＋	＋	＋	－	－	－	＋	－	＋	－	－	＋	－	－	－	－	－	－	＋	－	＋	－	－	－
33	－	＋	＋	＋	－	－	－	＋	－	＋	－	－	＋	－	－	－	－	－	－	＋	－	＋	－	－	－
34	－	＋	＋	＋	－	－	－	＋	－	＋	－	－	＋	－	－	－	－	－	－	＋	－	＋	－	－	－
35	－	＋	＋	＋	－	－	－	＋	－	＋	－	－	＋	－	－	－	－	－	－	＋	－	＋	－	－	－
36	－	－	＋	－	－	－	－	－	－	＋	－	－	－	－	－	－	－	－	－	＋	＋	＋	－	－	－
37	－	－	＋	－	－	－	－	－	－	＋	－	－	－	－	－	－	－	－	－	＋	＋	＋	－	－	－
38	－	－	＋	－	－	－	－	－	－	＋	－	－	－	－	－	－	－	－	－	＋	＋	＋	－	－	－
39	－	－	＋	－	－	－	－	－	－	＋	－	－	－	－	－	－	－	－	－	＋	＋	＋	－	－	－
40	－	－	＋	－	－	－	－	－	－	＋	－	－	－	－	－	－	－	－	－	＋	＋	＋	－	－	－
41	－	－	＋	－	－	－	－	－	－	＋	－	－	－	－	－	－	－	－	－	＋	＋	＋	－	－	－
42	－	－	＋	－	＋	－	－	－	－	＋	－	－	＋	－	－	－	－	－	－	－	＋	＋	－	－	－
43	－	－	＋	－	＋	－	－	－	－	＋	－	－	＋	－	－	－	－	－	－	－	＋	＋	－	－	－
44	－	－	＋	－	＋	－	－	－	－	＋	－	－	＋	－	－	－	－	－	－	－	＋	＋	－	－	－
45	－	－	＋	－	＋	－	－	－	－	＋	－	－	＋	－	－	－	－	－	－	－	＋	＋	－	－	－
46	－	－	＋	－	＋	－	－	－	－	＋	－	－	＋	－	－	－	－	－	－	－	＋	＋	－	－	－
47	－	－	＋	－	＋	－	－	－	－	＋	－	－	＋	－	－	－	－	－	－	－	＋	＋	－	－	－
48	－	＋	＋	＋	－	－	－	＋	－	－	－	－	＋	－	－	－	－	－	－	－	－	－	－	－	－
49	－	＋	＋	＋	－	－	－	＋	－	－	－	－	＋	－	－	－	－	－	－	－	－	－	－	－	－
50	－	＋	＋	＋	－	－	－	＋	－	－	－	－	＋	－	－	－	－	－	－	－	－	－	－	－	－
51	－	＋	＋	＋	－	－	－	＋	－	－	－	－	＋	－	－	－	－	－	－	－	－	－	－	－	－
52	－	＋	＋	＋	－	－	－	＋	－	－	－	－	＋	－	－	－	－	－	－	－	－	－	－	－	－
53	－	＋	＋	＋	－	－	－	＋	－	－	－	－	＋	－	－	－	－	－	－	－	－	－	－	－	－
54	－	＋	＋	＋	－	－	－	＋	－	－	－	－	＋	－	－	－	－	－	－	＋	－	－	－	－	－
55	－	＋	＋	＋	－	－	－	＋	－	－	－	－	＋	－	－	－	－	－	－	＋	－	－	－	－	－
56	－	＋	＋	＋	－	－	－	＋	－	－	－	－	＋	－	－	－	－	－	－	＋	－	－	－	－	－
57	－	＋	＋	＋	－	－	－	＋	－	－	－	－	＋	－	－	－	－	－	－	＋	－	－	－	－	－
58	－	＋	＋	＋	－	－	－	＋	－	－	－	－	＋	－	－	－	－	－	－	＋	－	－	－	－	－
59	－	＋	＋	＋	－	－	－	＋	－	－	－	－	＋	－	－	－	－	－	－	＋	－	－	－	－	－
60	－	＋	－	－	－	－	－	＋	－	－	－	－	＋	－	－	－	－	－	－	＋	－	＋	－	－	－
61	－	＋	－	－	－	－	－	＋	－	－	－	－	＋	－	－	－	－	－	－	＋	－	＋	－	－	－
62	－	＋	－	－	－	－	－	＋	－	－	－	－	＋	－	－	－	－	－	－	＋	－	＋	－	－	－
63	－	＋	－	－	－	－	－	＋	－	－	－	－	＋	－	－	－	－	－	－	＋	－	＋	－	－	－
64	－	＋	－	－	－	－	－	＋	－	－	－	－	＋	－	－	－	－	－	－	＋	－	＋	－	－	－
65	－	＋	－	－	－	－	－	＋	－	－	－	－	＋	－	－	－	－	－	－	＋	－	＋	－	－	－
66	－	－	＋	－	＋	－	－	－	－	－	＋	－	＋	－	－	－	－	＋	－	＋	＋	＋	＋	－	－
67	－	＋	－	＋	＋	－	－	＋	＋	－	＋	－	－	－	＋	－	－	＋	－	＋	－	－	＋	－	－
68	＋	－	－	＋	－	＋	－	＋	＋	＋	＋	＋	－	－	＋	－	－	＋	－	＋	－	＋	＋	－	－
69	－	＋	－	＋	＋	－	－	－	＋	＋	＋	－	－	－	＋	－	－	＋	－	＋	－	－	＋	－	－
70	＋	＋	－	＋	－	－	－	－	＋	＋	－	－	－	－	＋	－	－	＋	＋	＋	－	－	＋	－	－
71	＋	＋	－	＋	－	－	－	－	＋	＋	＋	－	－	－	－	－	＋	＋	＋	＋	－	－	＋	－	－
72	－	－	－	＋	－	－	－	－	＋	＋	－	－	－	－	－	－	－	＋	＋	－	－	－	＋	－	－
73	＋	＋	－	＋	－	－	－	＋	＋	＋	＋	－	－	－	－	－	－	＋	＋	＋	－	－	＋	－	－
74	－	＋	－	＋	＋	－	＋	＋	＋	＋	＋	＋	－	－	＋	－	＋	＋	＋	＋	＋	＋	＋	－	－
75	＋	＋	－	＋	＋	－	－	＋	＋	＋	＋	－	－	－	＋	－	＋	＋	＋	＋	－	－	＋	－	－
76	＋	－	－	＋	－	－	－	－	＋	＋	＋	－	－	－	－	－	＋	＋	＋	＋	－	－	＋	－	－
77	－	＋	－	＋	－	－	－	－	＋	＋	＋	＋	－	－	－	－	＋	＋	＋	＋	－	－	＋	－	－
78	＋	＋	－	＋	＋	－	－	＋	＋	＋	＋	＋	－	－	－	－	＋	＋	＋	＋	－	－	＋	－	－
79	＋	－	－	＋	－	－	－	－	＋	＋	＋	＋	－	－	－	－	＋	＋	＋	＋	－	－	＋	－	－
80	－	－	－	＋	＋	－	－	－	＋	－	－	－	－	－	－	－	－	＋	－	－	－	－	＋	－	－
81	－	－	－	＋	＋	－	－	－	－	－	－	－	－	－	－	－	－	＋	－	＋	－	－	＋	－	－
82	－	＋	－	－	－	－	－	－	－	－	－	－	－	－	－	－	－	－	－	－	－	－	＋	－	－
83	＋	－	－	＋	－	－	－	＋	＋	＋	＋	＋	－	－	－	－	＋	＋	＋	－	＋	＋	＋	－	－
84	＋	－	－	＋	－	－	－	＋	＋	＋	＋	－	－	－	－	－	－	＋	＋	＋	－	－	＋	－	－
85	－	－	－	＋	－	－	－	－	＋	－	－	－	－	－	－	－	－	＋	＋	＋	－	－	＋	－	－
86	＋	＋	－	＋	＋	－	－	－	＋	＋	－	－	－	－	－	＋	－	－	－	＋	－	＋	＋	－	－
87	＋	－	－	＋	－	－	－	－	＋	－	－	－	－	－	－	－	－	－	－	－	＋	－	＋	－	－
88	－	＋	－	－	－	－	－	－	＋	－	－	－	－	－	－	－	－	－	－	＋	－	－	＋	－	－
89	－	－	－	－	－	－	－	－	－	－	－	－	－	－	－	－	－	＋	－	＋	－	－	＋	－	－
90	＋	－	－	＋	－	－	－	－	＋	＋	＋	＋	－	－	－	－	＋	＋	＋	＋	－	＋	＋	－	－
91	＋	－	－	＋	－	＋	－	－	＋	＋	＋	＋	－	－	－	－	＋	＋	＋	＋	＋	＋	＋	－	－
92	－	＋	－	＋	＋	－	－	－	－	－	－	－	－	－	－	－	－	＋	－	＋	－	＋	＋	－	－
93	－	＋	－	＋	＋	－	－	－	＋	－	－	－	－	－	－	－	－	＋	－	＋	－	＋	＋	－	－
94	＋	－	－	＋	＋	－	－	－	＋	＋	－	－	－	－	－	－	－	＋	＋	＋	－	＋	＋	－	－
95	＋	－	－	＋	－	－	－	－	＋	＋	＋	＋	－	－	－	－	＋	＋	＋	＋	＋	＋	＋	－	－
96	＋	－	－	＋	－	＋	－	－	＋	＋	＋	＋	－	－	－	－	＋	＋	＋	＋	＋	＋	＋	－	－
97	＋	＋	－	＋	＋	＋	－	＋	＋	＋	＋	＋	－	－	＋	－	＋	＋	＋	＋	＋	＋	＋	－	－
98	＋	＋	－	＋	＋	＋	－	－	＋	＋	＋	＋	－	－	－	－	＋	＋	＋	＋	＋	＋	＋	－	－
99	＋	－	－	＋	－	－	－	－	＋	＋	－	＋	－	－	－	－	－	＋	＋	＋	－	＋	＋	－	－
100	＋	＋	－	＋	－	－	－	－	＋	＋	－	＋	－	－	－	－	－	＋	－	＋	－	＋	＋	－	－
101	＋	－	－	＋	－	－	－	－	＋	＋	＋	＋	－	－	－	－	－	＋	＋	＋	－	＋	＋	－	－
102	＋	＋	－	－	－	－	－	－	＋	＋	＋	＋	－	－	－	－	－	＋	＋	＋	＋	－	＋	－	－
103	＋	＋	－	－	－	－	－	＋	＋	＋	－	＋	－	－	－	－	－	＋	－	＋	＋	－	＋	－	－
104	＋	－	－	＋	＋	－	－	－	＋	＋	＋	＋	－	－	－	－	－	＋	－	＋	－	－	＋	－	－
105	＋	＋	－	－	＋	－	－	＋	＋	＋	＋	＋	－	－	－	－	－	＋	－	＋	－	＋	＋	－	－
106	＋	－	－	＋	－	－	－	－	＋	＋	＋	＋	－	－	－	－	－	＋	－	＋	＋	＋	＋	－	－
107	＋	－	－	＋	－	＋	－	＋	＋	＋	＋	＋	－	－	－	－	－	＋	－	＋	＋	＋	＋	－	－
108	＋	－	－	－	＋	－	－	－	＋	＋	＋	＋	－	－	－	－	－	＋	－	＋	－	＋	＋	－	－
109	＋	－	－	－	－	＋	－	－	＋	＋	＋	＋	－	－	－	－	－	＋	－	＋	＋	＋	＋	－	－
110	＋	－	－		－	＋	－	－	＋	＋	＋	＋	－	－	－	－	－	＋	－	＋	＋	－	＋	－	－
111	＋	－	－	＋	－	－	－	－	＋	＋	＋	＋	－	－	－	－	－	＋	－	＋	－	－	＋	－	－
112	＋	－	－	＋	－	＋	－	－	＋	＋	＋	＋	－	－	－	－	－	＋	－	＋	－	＋	＋	－	－
113	＋	－	－	＋	－	＋	－	＋	＋	＋	＋	＋	－	－	－	－	－	＋	－	＋	＋	＋	＋	－	－
114	＋	－	－	＋	－	＋	－	＋	＋	＋	＋	＋	－	－	－	－	－	＋	－	＋	＋	＋	＋	－	－
115	＋	－	－	－	－	－	－	－	＋	＋	＋	＋	－	－	－	－	－	＋	－	＋	＋	＋	＋	－	－
116	＋	－	－	－	－	＋	－	＋	＋	＋	＋	＋	－	－	－	－	－	＋	－	＋	＋	＋	＋	－	－
117	＋	－	－	－	－	＋	－	＋	＋	＋	＋	＋	－	－	－	－	－	＋	－	＋	＋	＋	＋	－	－
118	＋	＋	－	－	－	－	－	＋	＋	＋	＋	＋	－	－	－	－	－	＋	－	＋	－	＋	＋	－	－
119	＋	＋	－	＋	＋	－	－	－	＋	＋	－	－	－	－	－	－	－	－	＋	＋	－	－	＋	－	－
120	＋	－	－	＋	－	＋	－	＋	＋	＋	＋	＋	－	－	－	－	－	＋	＋	＋	－	－	＋	－	－
121	＋	＋	－	＋	－	－	－	＋	＋	＋	＋	－	－	－	－	－	－	＋	＋	＋	＋	－	＋	－	－
122	＋	－	－	＋	－	－	－	－	＋	＋	－	－	－	－	－	－	－	－	－	＋	－	－	＋	－	－
123	＋	＋	－	＋	＋	＋	－	＋	＋	＋	＋	＋	－	－	＋	－	－	＋	＋	＋	＋	－	－	－	－
124	－	－	－	＋	＋	＋	＋	＋	＋	＋	＋	＋	－	－	－	－	－	＋	－	＋	－	－	－	－	－
125	＋	－	－	＋	－	－	－	＋	＋	＋	＋	＋	－	－	－	－	－	＋	－	＋	－	－	－	－	－
126	＋	＋	－	＋	＋	－	－	－	＋	＋	＋	＋	－	－	－	－	－	＋	＋	＋	－	－	－	－	－
127	＋	＋	－	＋	－	＋	－	＋	＋	＋	＋	＋	－	－	＋	－	－	＋	＋	＋	－	＋	－	－	－
128	＋	＋	－	＋	＋	－	－	＋	＋	＋	＋	＋	－	－	－	－	－	＋	＋	＋	－	＋	－	－	－
129	＋	－	－	＋	－	－	－	－	＋	＋	＋	＋	－	－	－	－	＋	＋	－	＋	－	＋	－	－	－
130	＋	＋	－	＋	－	－	－	－	＋	＋	＋	＋	－	－	－	－	－	＋	－	＋	－	－	－	－	－
131	＋	＋	－	－	－	－	－	－	＋	－	＋	＋	－	－	－	－	－	＋	－	＋	－	－	－	－	－
132	＋	－	－	－	－	＋	－	－	＋	＋	＋	＋	－	－	－	－	－	＋	－	＋	－	－	－	－	－
133	＋	＋	－	＋	－	－	－	＋	＋	＋	＋	＋	－	－	－	－	－	＋	－	＋	－	－	－	－	－
134	＋	＋	－	－	－	－	－	＋	＋	＋	＋	＋	－	－	－	－	－	＋	－	＋	－	－	－	－	－
135	＋	＋	－	＋	－	－	－	＋	＋	－	＋	－	－	－	－	－	－	＋	－	＋	＋	－	－	－	－
136	＋	＋	－	＋	＋	－	－	＋	＋	＋	＋	＋	－	－	－	－	－	＋	－	＋	＋	－	－	－	－
137	＋	＋	－	＋	－	－	－	＋	＋	＋	＋	＋	－	－	－	－	－	＋	－	＋	＋	－	－	－	－
138	＋	＋	－	－	－	－	－	＋	＋	＋	＋	＋	－	－	－	－	－	＋	－	＋	＋	－	－	－	－
139	＋	＋	－	－	－	－	－	＋	＋	＋	＋	＋	－	－	－	－	－	＋	－	＋	＋	＋	－	－	－
140	－	＋	－	＋	－	－	－	－	＋	＋	＋	＋	－	－	－	－	－	＋	－	＋	－	＋	－	－	－
141	＋	＋	－	＋	－	－	－	＋	＋	＋	＋	＋	－	－	－	－	－	＋	－	＋	＋	＋	－	－	－
142	＋	＋	－	＋	－	－	－	－	＋	＋	＋	＋	－	－	－	－	－	＋	－	＋	－	－	－	－	－
143	＋	＋	－	－	－	－	－	＋	＋	＋	＋	＋	－	－	－	－	－	＋	－	＋	－	－	－	－	－
144	＋	＋	－	＋	－	－	－	＋	＋	＋	＋	＋	－	－	－	－	－	＋	－	＋	－	＋	－	－	－
145	－	－	－	＋	－	＋	－	＋	－	＋	＋	－	－	－	－	－	－	＋	－	＋	－	－	－	－	－
146	＋	－	－	＋	－	－	－	＋	＋	＋	－	－	－	－	－	－	－	＋	－	＋	－	－	－	－	－
147	＋	＋	－	＋	＋	－	－	＋	＋	＋	－	＋	－	－	－	－	－	＋	－	＋	＋	＋	－	－	－
148	＋	＋	－	＋	－	－	－	＋	＋	＋	－	－	－	－	－	－	－	＋	－	＋	－	＋	－	－	－
